# Supplementary material for: Degradation of CdS Yellow and Orange Pigments: A Preventive Characterization of the Process through Pump–Probe, Reflectance, X-ray Diffraction, and Raman Spectroscopy
Source: Materials (Basel). 2022 Aug 11;15(16):5533. doi: 10.3390/ma15165533 (PMC9413883; doi:10.3390/ma15165533)
Supplement: Supplementary file 1 [file materials-15-05533-s001.zip]

Archive with 1 entries (1 files):
- materials-1799146-supplementary.pdf
